# Supplementary material for: Finishing Barrow Skeletal Muscle Performance and Fatigue Response to Large-Dose Nicotinamide Riboside Supplementation
Source: Metabolites. 2026 Apr 13;16(4):261. doi: 10.3390/metabo16040261 (PMC13117139; doi:10.3390/metabo16040261)
Supplement: Supplementary file 1 [file metabolites-16-00261-s001.zip]

Archive with 1 entries (1 files):
- metabolites-4211288-supplementary.pdf
